# Supplementary material for: Determination of complete chromosomal haplotypes by bulk DNA sequencing
Source: Genome Biol. 2021 May 6;22:139. doi: 10.1186/s13059-021-02330-1 (PMC8101039; doi:10.1186/s13059-021-02330-1)
Supplement: Supplementary file 2 — Additional file 2 This table reports the performance of mLinker solve using haplotype linkage in the RPE-1 linked reads data. For each round of minimization, the following numbers are reported: number of spin flips (column 1), number of block switches (column 2), CPU clock time of spin flipping (column 3) and block switching (column 4), and the maximum residual block-switching energy penalty (column 5). Details of the minimization procedure is provided in Additional file 1:Solving haplotype phase by minimization; spin flipping and block switching are defined in Eqs. (18) and (19). [file 13059_2021_2330_MOESM2_ESM.xlsx]

## Sheet: Haplotype solution convergence
Additional Data Table I: CPU clock time of each round of iteration in haplotype solution. Iteration stops when the total block switching energy reaches constant (maximum block E ~0)
chr1
iteration	spin flip	block switch	spin flip clock time (sec)	block switch clock time (sec)	maximum blockE
1	83041	1852	15.3231	182.718	3390.09
2	2305	360	14.7456	168.284	2776.03
3	351	36	14.7415	168.165	824.844
4	54	2	14.7415	169.374	111.183
5	5	0	14.9217	167.94	0
6
7
8
9
10
chr2
iteration	spin flip	block switch	spin flip clock time (sec)	block switch clock time (sec)	maximum blockE
1	87859	1829	15.401	213.893	4270.22
2	2115	377	15.8679	196.379	1572.66
3	326	52	16.9697	197.186	1244.4
4	44	22	16.5847	200.323	160.761
5	0	18	15.3805	186.626	2.68221e-07
6
7
8
9
10
chr3
iteration	spin flip	block switch	spin flip clock time (sec)	block switch clock time (sec)	maximum blockE
1	72474	1375	13.5987	164.512	3884.27
2	1747	290	14.164	141.767	2394.49
3	247	36	13.7052	142.713	1031.93
4	43	2	14.209	142.262	490.824
5	3	1	13.7953	139.932	8.9407e-08
6	0	1	13.8404	142.946	8.9407e-08
7
8
9
10
chr4
iteration	spin flip	block switch	spin flip clock time (sec)	block switch clock time (sec)	maximum blockE
1	77012	1468	15.1388	173.851	3589.37
2	1668	275	15.2003	152.113	2314.5
3	237	34	15.4214	151.704	971.331
4	24	4	15.1798	151.601	30.3541
5	0	2	15.2289	154.178	2.98023e-08
6
7
8
9
10
chr5
iteration	spin flip	block switch	spin flip clock time (sec)	block switch clock time (sec)	maximum blockE
1	67921	1362	12.6853	149.344	4791.34
2	1590	295	12.9065	134.39	1629.88
3	234	26	12.9843	133.562	1151.22
4	33	18	12.8492	133.001	214.784
5	4	17	12.8778	133.501	6.85453e-07
6	0	17	12.8573	133.566	6.85453e-07
7
8
9
10
chr6
iteration	spin flip	block switch	spin flip clock time (sec)	block switch clock time (sec)	maximum blockE
1	71295	1260	13.9756	144.482	4224.41
2	1663	254	15.0323	134.5	1581.87
3	250	46	15.0733	134.377	1505.81
4	21	6	15.0979	134.271	25.0969
5	3	1	15.0815	134.226	1.19209e-07
6	0	1	15.0569	134.386	1.19209e-07
7
8
9
10
chr7
iteration	spin flip	block switch	spin flip clock time (sec)	block switch clock time (sec)	maximum blockE
1	64811	1215	14.5695	143.987	3622.85
2	1706	250	14.9996	127.439	1139.57
3	244	29	14.6883	126.456	659.928
4	33	9	14.3974	128.504	699.609
5	11	7	14.8234	131.207	845.425
6	4	5	15.401	132.739	3.57628e-07
7	0	5	15.1224	132.686	3.57628e-07
8
9
10
chr8
iteration	spin flip	block switch	spin flip clock time (sec)	block switch clock time (sec)	maximum blockE
1	57143	1074	10.2154	106.011	3204.02
2	1325	204	11.692	97.8002	1567.51
3	163	19	11.5876	97.8227	1347.31
4	22	14	11.6081	97.9354	3.57628e-07
5	5	11	11.5978	97.8964	3.27826e-07
6	6	12	11.6285	98.2098	3.27826e-07
7	4	11	11.561	97.7961	3.57628e-07
8	0	12	11.6367	97.6097	3.27826e-07
9
10
chr9
iteration	spin flip	block switch	spin flip clock time (sec)	block switch clock time (sec)	maximum blockE
1	51314	960	11.6859	92.3914	4843.81
2	1513	205	11.8149	85.2337	1368.61
3	263	27	11.8067	85.4241	860.998
4	52	4	11.7658	85.4303	3.72529e-07
5	8	4	11.7596	85.4467	3.72529e-07
6	1	4	11.8538	85.2746	3.72529e-07
7	0	4	11.8354	85.2255	3.72529e-07
8
9
10
chr10
iteration	spin flip	block switch	spin flip clock time (sec)	block switch clock time (sec)	maximum blockE
1	53549	1108	11.3459	100.512	8855.6
2	1220	222	12.3269	89.983	1576.19
3	192	17	12.2839	90.1857	580.653
4	6	1	12.2921	90.2205	1.19209e-07
5	0	1	12.29	90.1714	1.19209e-07
6
7
8
9
10
chr11
iteration	spin flip	block switch	spin flip clock time (sec)	block switch clock time (sec)	maximum blockE
1	51125	1060	9.01939	86.1778	2850.8
2	1364	214	9.83859	79.7123	2639.44
3	180	30	9.81811	79.4153	819.055
4	14	20	9.66246	79.8884	514.627
5	6	16	9.71776	79.8126	3.8743e-07
6	0	16	9.88365	79.9007	3.8743e-07
7
8
9
10
chr12
iteration	spin flip	block switch	spin flip clock time (sec)	block switch clock time (sec)	maximum blockE
1	50031	1026	9.63994	83.2451	11690.7
2	1323	194	9.75667	76.7611	4636.58
3	164	25	9.72595	76.8287	465.663
4	3	18	9.75053	76.417	8.34465e-07
5	0	18	9.74029	76.8246	8.34465e-07
6
7
8
9
10
chr13
iteration	spin flip	block switch	spin flip clock time (sec)	block switch clock time (sec)	maximum blockE
1	39043	732	6.44403	55.3718	5592.55
2	899	130	6.46349	51.3802	1350.54
3	120	12	7.25094	51.4222	292.029
4	10	3	7.20896	51.3638	4.47035e-08
5	0	3	7.28166	50.985	4.47035e-08
6
7
8
9
10
chr14
iteration	spin flip	block switch	spin flip clock time (sec)	block switch clock time (sec)	maximum blockE
1	33753	740	5.43437	43.3039	3147.29
2	921	157	5.97709	39.809	1452.29
3	145	22	5.99757	40.4224	394.507
4	14	9	6.00576	40.2708	64.5557
5	1	5	6.02829	40.1336	1.19209e-07
6	0	5	6.01088	40.1142	1.19209e-07
7
8
9
10
chr15
iteration	spin flip	block switch	spin flip clock time (sec)	block switch clock time (sec)	maximum blockE
1	30983	638	6.6432	50.2149	2969.91
2	916	148	6.00166	45.6643	1650.08
3	114	21	6.6345	46.6365	561.459
4	7	12	7.11936	43.7919	2.23517e-07
5	0	12	6.74099	46.0447	2.23517e-07
6
7
8
9
10
chr16
iteration	spin flip	block switch	spin flip clock time (sec)	block switch clock time (sec)	maximum blockE
1	34481	726	6.34266	49.0824	3014.9
2	978	150	6.35494	43.5927	1292.88
3	124	24	7.06253	43.6961	1551.71
4	37	4	6.98778	44.0351	493.172
5	3	4	7.07174	44.0105	2.68221e-07
6	1	5	7.02669	44.1293	2.83122e-07
7	0	5	7.08608	43.8446	2.83122e-07
8
9
10
chr17
iteration	spin flip	block switch	spin flip clock time (sec)	block switch clock time (sec)	maximum blockE
1	32552	618	7.08915	44.7857	2314.05
2	1025	117	7.22022	41.1628	662.662
3	139	26	7.26323	41.8724	203.217
4	46	7	7.23251	41.9092	1.19209e-07
5	18	7	7.24173	41.7679	1.19209e-07
6	13	7	7.2448	41.6512	1.19209e-07
7	3	8	7.26118	41.642	3.27826e-07
8	0	8	7.25094	41.5324	3.27826e-07
9
10
chr18
iteration	spin flip	block switch	spin flip clock time (sec)	block switch clock time (sec)	maximum blockE
1	28592	646	5.89619	47.5965	4618.89
2	733	139	6.29043	44.6423	1774.36
3	103	19	6.40512	44.2112	558.813
4	7	6	6.43123	43.9537	1.93715e-07
5	0	6	6.41536	44.0131	1.93715e-07
6
7
8
9
10
chr19
iteration	spin flip	block switch	spin flip clock time (sec)	block switch clock time (sec)	maximum blockE
1	20628	412	4.66381	29.6399	1806.38
2	752	102	5.25824	27.5128	3288.64
3	109	13	4.76698	29.0335	274.671
4	21	1	5.20627	29.2846	9.68575e-08
5	11	1	4.99507	28.0172	9.68575e-08
6	0	1	4.87168	27.8026	9.68575e-08
7
8
9
10
chr20
iteration	spin flip	block switch	spin flip clock time (sec)	block switch clock time (sec)	maximum blockE
1	23564	474	5.71238	37.5654	10639.6
2	633	95	6.1655	34.1612	1028.7
3	72	6	5.82298	34.8733	103.621
4	2	2	6.13632	34.3905	5.96046e-08
5	0	2	6.16858	34.4817	5.96046e-08
6
7
8
9
10
chr21
iteration	spin flip	block switch	spin flip clock time (sec)	block switch clock time (sec)	maximum blockE
1	15689	257	3.76192	20.574	3582.52
2	347	48	3.81952	18.4074	1541.63
3	49	9	3.6777	18.5385	900.194
4	5	7	3.84307	18.8186	1097.72
5	1	1	3.67309	19.329	7.45058e-09
6	0	1	3.85613	18.8869	7.45058e-09
7
8
9
10
chr22
iteration	spin flip	block switch	spin flip clock time (sec)	block switch clock time (sec)	maximum blockE
1	14053	360	3.09286	16.3514	2412.34
2	450	63	3.02874	15.5488	1107.57
3	66	16	3.42976	15.9839	156.022
4	5	8	3.33901	15.7445	72.7535
5	0	9	3.36755	16.1279	9.68575e-08
6
7
8
9
10
chrX
iteration	spin flip	block switch	spin flip clock time (sec)	block switch clock time (sec)	maximum blockE
1	28522	1331	4.99251	43.86	2673.47
2	1001	224	4.87475	42.7474	1987.03
3	136	30	5.06368	42.0777	751.004
4	10	11	5.04371	42.7075	24.2321
5	0	9	5.02221	41.9579	7.45058e-08
6
7
8
9
10
