# Supplementary material for: Determination of complete chromosomal haplotypes by bulk DNA sequencing
Source: Genome Biol. 2021 May 6;22:139. doi: 10.1186/s13059-021-02330-1 (PMC8101039; doi:10.1186/s13059-021-02330-1)
Supplement: Supplementary file 3 — Additional file 3 This table summarizes additional benchmark metrics of the haplotype solution of the NA12878 genome in comparison to the haplotype phase derived from parental genome sequencing. The parental haplotype data used for comparison include the reference haplotype data released by the Genome-In-A-Bottle consortium (“trio phase”), and phased haplotypes derived from de novo diploid assembly of the NA12878 genome (“dip assembly”) using PacBio CCS reads of the NA12878 genome and short reads of the parental genomes. See Table 1 for more details about the reference haplotype data. In the 1st Tab, each row summarizes the following metrics about the haplotype solution of each chromosome (column 1): phased sites from de novo diploid assembly (column 2), phased sites in the GIAB release (column 3), phased sites in the final unfiltered haplotype solution from mLinker (column 4), phased genotypes in the mLinker solution that are in agreement with the GIAB data (column 5), mLinker phased genotypes in discordance with the GIAB data (column 6), mLinker phased genotypes in agreement with the haplotype from diploid assembly (column 7), mLinker phased genotypes in discordance with the haplotype from diploid assembly (column 8), phased sites in the final filtered haplotype solution from mLinker (column 9), mLinker phased genotypes in agreement with the GIAB data (column 10), mLinker phased genotypes in discordance with the GIAB data (column 11), mLinker phased genotypes in agreement with the haplotype from diploid assembly (column 12), mLinker phased genotypes in discordance with the haplotype from diploid assembly (column 13). The 2nd Tab reports results of the comparison of mLinker-phased genotypes on each parental chromosome with parent-specific sequences derived from the short-read sequencing data of parental genomes. For details about this comparison, see Additional file 1:Comparison of phased variant genotypes with parent-specific k-mer’s. [file 13059_2021_2330_MOESM3_ESM.xlsx]

## Sheet: parental haplotype comparison
Additional Data Table II.1 Comparison of the mLinker haplotype solution to parental haplotypes determined from the sequencing data of the NA12878 parental genomes
	Reference haplotype		Final haplotype solution (scaffold + recovered) with no filter					Final haplotype solution + linkage filter
	dip_assembly	trio_phase (high_confidence)	total phased	trio_phase_agreed	trio_phase_discordant	dip_assembly_agreed	dip_assembly_discordant	total phased	trio_phase_agreed	trio_phase_discordant	dip_assembly_agreed	dip_assembly_discordant
chr1	169582	145836	171027	142769	713	156285	586	157786	142195	641	154731	486
chr2	180692	147810	184801	145138	112	170089	283	172044	144555	91	168404	167
chr3	152207	136456	152392	131400	150	140177	609	142060	130740	110	138484	450
chr4	160500	116011	160606	114308	52	149883	202	151194	113914	41	148721	119
chr5	148961	121168	148738	119070	46	139271	354	140053	118613	28	138130	301
chr6	150438	133379	159281	129160	1916	142598	301	149062	128737	1822	141434	256
chr7	128268	108670	132395	106633	472	119325	428	121711	106091	297	117998	190
chr8	123296	95286	123298	93328	109	114556	470	115587	93014	88	113585	307
chr9	98876	84482	104863	83359	44	90483	405	94404	83039	28	89395	130
chr10	118305	97699	117874	95047	809	106987	911	108975	94653	735	105525	793
chr11	107915	94606	109208	91291	77	99581	202	101233	90723	38	98444	137
chr12	104537	86011	107616	84330	44	98737	327	100035	83987	37	97710	266
chr13	82818	71548	82113	70803	30	76854	84	77220	70556	22	76175	52
chr14	72100	63986	74236	62908	65	67804	120	69020	62708	54	67289	61
chr15	65863	52115	62365	51230	70	57652	123	58028	50998	29	57042	54
chr16	74031	36859	71654	35912	236	65360	570	66467	35788	208	64542	441
chr17	60098	45879	59345	44160	527	51477	503	53972	43946	403	50700	245
chr18	65032	44201	65513	43404	24	60980	71	61197	43234	21	60302	47
chr19	53902	39423	45729	32713	484	39099	723	39986	32235	292	38144	449
chr20	52182	42845	52657	42050	75	46587	251	48231	41792	74	45818	123
chr21	34499	26987	32725	26726	8	30156	40	30533	26622	5	29844	19
chr22	34577	24353	32824	23788	241	29412	26	30224	23655	217	29018	17
chrX	73380	51980	67767	48515	55	61195	119	62620	48091	30	60386	51
Total	2312059	1867590	2319027	1818042	6359	2114548	7708	2151642	1809886	5311	2091821	5161

## Sheet: parental chromosome comparison
Additional Data Table II.2 Comparison of mLinker phased genotypes to the parental genomes of NA12878
1. Comparison of 35-mers near variant sites (reference & alternate) against parent-specific 31-mers									2. Comparison using artificial parental chromosome sequence
chrom	High-quality phased variants	Both alleles matching unique 31-mers in parents	Specificity	One allele matching unique 31-mers in either parent	Specificity	Total matching with unique 31-mers	Overall specificity		chrom	pat vars (GIAB)	mat vars (GIAB)	switch error rate (GIAB)	Hamming error rate (GIAB)	pat vars (mLinker)	mat vars (mLinker)	switch error rate (mLinker)	Hamming error rate (mLinker)
chr1	157786	24020	0.997918	87839	0.995332	111859	0.995888		chr1	107581	38006	0.116584	0.261054	110474	35294	0.112762	0.242124
chr2	172044	24868	0.997547	97166	0.996357	122034	0.996599		chr2	106070	36663	0.112266	0.256864	112006	33622	0.109526	0.230876
chr3	142060	24357	0.99844	79312	0.99589	103669	0.996489		chr3	31344	101854	0.105535	0.235319	30056	103241	0.102171	0.225481
chr4	151194	27212	0.998383	80525	0.995902	107737	0.996529		chr4	36287	93988	0.109193	0.278542	30605	104062	0.109686	0.227264
chr5	140053	21955	0.998497	77092	0.997211	99047	0.997496		chr5	30752	89490	0.111975	0.255751	26486	95935	0.114981	0.216352
chr6	149062	23926	0.995444	84131	0.989029	108057	0.990449		chr6	31358	90088	0.108436	0.258205	27185	95382	0.113971	0.221797
chr7	121711	17347	0.998098	68308	0.995842	85655	0.996299		chr7	76949	29562	0.104826	0.277549	80375	27489	0.102955	0.254849
chr8	115587	16795	0.997916	69114	0.996079	85909	0.996438		chr8	72696	29868	0.09989	0.291213	78013	26057	0.095965	0.25038
chr9	94404	13199	0.997803	51094	0.993267	64293	0.994198		chr9	16221	61505	0.119768	0.208695	15675	62500	0.116573	0.200512
chr10	108975	19069	0.99292	59996	0.986666	79065	0.988174		chr10	71978	22276	0.138086	0.23634	74510	20701	0.135416	0.217422
chr11	101233	14869	0.998722	58419	0.996149	73288	0.996671		chr11	21721	72802	0.124564	0.229796	19767	74665	0.119855	0.209325
chr12	100035	15188	0.998156	54125	0.996139	69313	0.996581		chr12	19106	67783	0.11333	0.21989	16804	71540	0.111112	0.190211
chr13	77220	11664	0.998457	44255	0.996407	55919	0.996835		chr13	13236	55840	0.112718	0.191615	12524	57113	0.108421	0.179847
chr14	69020	10729	0.998416	37196	0.995241	47925	0.995952		chr14	14323	44607	0.112593	0.243051	13568	45702	0.109366	0.228919
chr15	58028	10701	0.998879	31019	0.995454	41720	0.996333		chr15	37340	14466	0.130972	0.279234	38488	13695	0.126768	0.262442
chr16	66467	10159	0.999016	35065	0.994154	45224	0.995246		chr16	16687	33744	0.110252	0.330888	10712	42061	0.121807	0.202983
chr17	53972	8769	0.995096	27431	0.989683	36200	0.990994		chr17	12529	46596	0.124518	0.211907	11402	48338	0.11808	0.19086
chr18	61197	9187	0.998041	34835	0.996555	44022	0.996865		chr18	14833	36624	0.120977	0.28826	11983	41529	0.121526	0.223931
chr19	39986	5225	0.991388	19852	0.981614	25077	0.98365		chr19	13419	29817	0.140349	0.310366	13083	31382	0.13584	0.294231
chr20	48231	7384	0.996343	26409	0.99201	33793	0.992957		chr20	12933	32258	0.117017	0.286185	12143	33479	0.112119	0.266165
chr21	30533	4644	0.998493	16793	0.995474	21437	0.996128		chr21	9098	25503	0.102052	0.26294	8650	26144	0.099876	0.248606
chr22	30224	4195	0.997378	16271	0.994346	20466	0.994967		chr22	19445	10947	0.124774	0.360193	20530	10041	0.122669	0.328449
chrX	62620	22271	0.9978	29129	0.99588	51400	0.996712		chrX	30825	38478	0.163026	0.444786	33183	33600	0.171124	0.496878
