# Supplementary material for: Determination of complete chromosomal haplotypes by bulk DNA sequencing
Source: Genome Biol. 2021 May 6;22:139. doi: 10.1186/s13059-021-02330-1 (PMC8101039; doi:10.1186/s13059-021-02330-1)
Supplement: Supplementary file 4 — Additional file 4 This table contains multiple tabs. Tab 1 reports results from the comparison of the mLinker haplotype solution of the RPE-1 genome generated from 60 × linked-reads and Hi-C sequencing data to the reference haplotype data derived from sequencing of monosomic chromosomes. Tabs 2-5 report results from the comparison of the mLinker haplotype resolution generated from downsampled linked-reads and Hi-C data. Tab 6 reports benchmark metrics of the mLinker haplotype solution generated from 11 × PacBio HiFi data and Hi-C data. In Tab 1, the comparison is performed on both the scaffold haplotype solution and the final haplotype solution filtered by haplotype linkage. In Tabs 2-5, the comparison is only performed on the scaffold haplotype solution. For each mLinker solution in Tabs 1-5, we report results from the comparison of phased genotypes at all phased variant sites (“No filter”), at phased sites not in centromeric/acrocentric regions (“Excluding centromere”), and at phased sites also passing the allele fraction filter from single-cell data (“allele filter from single-cell data”). In Tab 6, we report results from two separate calculations, the first using all variants as input, the second using only high-quality variants (sites that pass the linkage filter in the mLinker final haplotype solution derived from linked-reads and Hi-C data). The comparison in Tab 6 is only performed on high-quality variants. [file 13059_2021_2330_MOESM4_ESM.xlsx]

## Sheet: HaplotypeSolution_w_Centromere
Additional Data Table III. Benchmark of the mLinker haplotype solution calculated using all variants with heterozygous linkage (including those in centromeres). Chromosomes with >2% discordance are highlighted in orange, >10% discordance highlighted in red.
	Scaffold solution										Final solution using haplotype linkage
		No filter			Excluding centromere			With allele filter from single-cell data				No filter			Excluding centromere			With allele filter from single-cell data
	Total phased	comparable	discordant	error rate	comparable	discordant	error rate	comparable	discordant	error rate	Total phased	comparable	discordant	error rate	comparable	discordant	error rate	comparable	discordant	error rate
chr1	162735	158896	2437	0.0153371	158890	2432	0.0153062	149475	545	0.00364609	162538	159921	823	0.00514629	159921	823	0.00514629	153404	253	0.00164924
chr2	176547	173033	2289	0.0132287	172111	1927	0.0111963	165763	527	0.00317924	176697	174105	1175	0.0067488	173454	965	0.00556343	168857	342	0.00202538
chr3	152838	145261	1828	0.0125842	137878	1717	0.012453	140064	362	0.00258453	152528	145621	801	0.00550058	138306	777	0.00561798	142207	190	0.00133608
chr4	154757	150217	2506	0.0166825	149508	2187	0.014628	144453	1565	0.010834	154674	151120	1785	0.0118118	150700	1556	0.0103251	146981	1446	0.00983801
chr5	136618	135079	1061	0.00785466	134151	1012	0.00754374	129910	102	0.000785159	136868	135594	333	0.00245586	134694	320	0.00237576	131874	37	0.000280571
chr6	146734	145995	1274	0.00872633	142625	1198	0.00839965	140260	229	0.00163268	146174	145634	382	0.00262301	142372	363	0.00254966	141650	80	0.000564772
chr7	130233	127497	3612	0.0283301	126798	3450	0.0272086	118395	991	0.00837029	128488	126599	2002	0.0158137	126061	1925	0.0152704	119886	662	0.00552191
chr8	114822	111711	1185	0.0106077	111453	1182	0.0106054	107624	268	0.00249015	114639	111980	448	0.00400071	111693	447	0.00400204	109233	162	0.00148307
chr9	101495	99651	3114	0.0312491	97727	2923	0.0299099	90320	816	0.00903454	98745	97280	1373	0.0141139	95599	1270	0.0132847	91248	368	0.00403297
chr10	109114	104554	2567	0.0245519	102373	1691	0.016518	100040	1390	0.0138944	107149	103886	1566	0.0150742	102232	957	0.00936106	100882	1010	0.0100117
chr11	104728	103502	1382	0.0133524	101065	1308	0.0129422	97987	302	0.00308204	104128	103157	462	0.00447861	100847	425	0.0042143	99098	61	0.000615552
chr12	99544	96558	1953	0.0202262	96091	1949	0.0202829	90331	352	0.00389678	99079	96386	1118	0.0115992	95905	1116	0.0116365	91566	284	0.00310159
chr13	79637	78430	738	0.00940966	77751	670	0.00861725	76068	240	0.00315507	79839	78753	323	0.00410143	78124	278	0.00355845	77124	201	0.00260619
chr14	67289	65023	1002	0.0154099	65023	1002	0.0154099	62021	359	0.00578836	66873	65040	496	0.00762608	65040	496	0.00762608	63012	252	0.00399924
chr15	62998	56510	2598	0.0459742	55148	1732	0.0314064	53046	1322	0.0249218	61961	55685	1418	0.0254647	55253	1216	0.0220079	53726	1109	0.0206418
chr16	67461	61816	1179	0.0190727	61582	1163	0.0188854	58159	383	0.0065854	67255	62040	530	0.00854288	61777	517	0.00836881	59487	261	0.00438751
chr17	64672	52699	2083	0.0395264	52380	1971	0.0376289	48398	671	0.0138642	63275	51986	1380	0.0265456	51700	1295	0.0250484	49295	522	0.0105893
chr18	57705	57090	423	0.00740935	56991	349	0.00612377	55101	56	0.00101632	58063	57572	126	0.00218856	57565	119	0.00206723	56186	25	0.000444951
chr19	52773	23778	714	0.0300278	18310	371	0.0202622	22125	262	0.0118418	51234	23253	373	0.0160409	18006	129	0.00716428	22259	198	0.00889528
chr20	48161	44925	1655	0.0368392	43777	1033	0.0235969	41887	551	0.0131544	47609	44964	1097	0.0243973	44020	602	0.0136756	42672	444	0.0104049
chr21	40829	33728	3450	0.102289	27511	251	0.00912362	26719	87	0.00325611	34546	29722	850	0.0285983	28030	95	0.00338923	27514	47	0.00170822
chr22	35049	31715	2348	0.0740344	25423	245	0.00963694	25264	73	0.00288949	31528	28977	783	0.0270214	25888	100	0.00386279	25829	36	0.00139378
chrX	52536	51958	571	0.0109896	51936	551	0.0106092	49275	90	0.00182648	53688	53144	310	0.00583321	53120	286	0.00538404	51007	72	0.00141157
Total	2219275	2109626	41969	0.019894	2066502	32314	0.0156371	1992685	11543	0.00579269	2197578	2102419	19954	0.00949097	2070307	16077	0.00776551	2024997	8062	0.00398124

## Sheet: allLinkedReads_downsampledHiC
Benchmark of the mLinker haplotype solution calculated using all variants with heterozygous linkage with downsampled Hi-C reads. Chromosomes with > 2% discordance are highlighted in orange
	Scaffold solution with 0.66x HiC links										Scaffold solution with 0.5x HiC links										Scaffold solution with 0.33x HiC links
		No filter			Excluding centromere			With allele filter from single-cell data				No filter			Excluding centromere			With allele filter from single-cell data				No filter			Excluding centromere			With allele filter from single-cell data
	Total phased	comparable	discordant	error rate	comparable	discordant	error rate	comparable	discordant	error rate	Total phased	comparable	discordant	error rate	comparable	discordant	error rate	comparable	discordant	error rate	Total phased	comparable	discordant	error rate	comparable	discordant	error rate	comparable	discordant	error rate
chr1	161819	158009	2407	0.0152333	158003	2402	0.0152022	148703	551	0.00370537	160988	157207	2488	0.0158263	157201	2483	0.0157951	148115	589	0.00397664	159882	156152	2791	0.0178736	156146	2790	0.0178679	147119	890	0.00604952
chr2	175822	172437	2254	0.0130714	171567	1929	0.0112434	165292	575	0.00347869	174571	171503	2172	0.0126645	170792	1935	0.0113296	164633	519	0.00315247	172866	169759	1900	0.0111923	169380	1752	0.0103436	163132	415	0.00254395
chr3	152342	144790	1851	0.012784	137414	1740	0.0126625	139632	400	0.00286467	152000	144471	2240	0.0155048	137105	2129	0.0155282	139344	634	0.00454989	150886	143493	1623	0.0113107	136180	1519	0.0111544	138429	358	0.00258616
chr4	154563	150027	2076	0.0138375	149318	1719	0.0115123	144274	918	0.00636289	154114	149599	2513	0.0167982	148890	2194	0.0147357	143855	1558	0.0108304	153276	148799	2531	0.0170095	148123	2174	0.014677	143103	1449	0.0101256
chr5	136375	134846	1180	0.00875072	133918	1131	0.00844547	129707	116	0.000894323	136053	134581	1004	0.00746019	133714	992	0.00741882	129485	100	0.00077229	135058	133606	1467	0.01098	132757	1455	0.0109599	128584	527	0.00409849
chr6	146570	145834	1124	0.00770739	142464	1048	0.00735624	140120	200	0.00142735	146358	145626	2879	0.0197698	142300	1060	0.00744905	139929	1825	0.0130423	145789	145064	1087	0.00749324	141738	1012	0.00713993	139421	200	0.0014345
chr7	129775	127115	4080	0.0320969	126416	3821	0.0302256	118066	1434	0.0121457	129237	126633	4064	0.0320927	125934	3805	0.0302142	117683	1434	0.0121853	128535	125882	3822	0.0303618	125183	3654	0.0291893	116941	1116	0.00954327
chr8	114286	111184	1194	0.010739	110974	1192	0.0107413	107130	289	0.00269766	113932	110846	1166	0.0105191	110636	1164	0.010521	106817	257	0.00240598	113227	110164	1266	0.011492	109979	1265	0.0115022	106195	398	0.00374782
chr9	101071	99283	3913	0.0394126	97359	3677	0.0377674	90120	1560	0.0173103	100753	98977	5676	0.0573467	97053	3943	0.0406273	89851	2417	0.0269001	99351	97695	4330	0.0443216	95771	3637	0.037976	88977	1529	0.0171842
chr10	108989	104437	2568	0.024589	102256	1692	0.0165467	99939	1361	0.0136183	108334	103894	2661	0.0256126	101829	1793	0.017608	99549	1445	0.0145155	107845	103437	3115	0.0301149	101393	1939	0.0191236	99149	1781	0.0179629
chr11	104501	103299	1381	0.013369	100862	1307	0.0129583	97844	368	0.00376109	104096	102885	1501	0.0145891	100448	1427	0.0142064	97459	486	0.00498671	103532	102384	1494	0.0145921	99947	1420	0.0142075	96946	367	0.00378561
chr12	99355	96371	1933	0.0200579	95938	1929	0.0201067	90164	352	0.003904	99238	96255	1936	0.0201132	95822	1932	0.0201624	90069	362	0.00401914	98561	95593	1990	0.0208174	95160	1986	0.0208701	89481	415	0.00463786
chr13	79514	78307	738	0.00942444	77628	670	0.00863091	75945	240	0.00316018	79284	78084	719	0.00920803	77520	662	0.00853973	75771	236	0.00311465	79056	77864	873	0.0112119	77185	805	0.0104295	75513	379	0.005019
chr14	67195	64929	1002	0.0154322	64929	1002	0.0154322	61928	359	0.00579705	66776	64601	958	0.0148295	64601	958	0.0148295	61694	360	0.00583525	66247	64092	992	0.0154778	64092	992	0.0154778	61226	419	0.0068435
chr15	62554	56199	2535	0.0451076	54837	1669	0.0304357	52809	1313	0.0248632	62377	56008	1720	0.0307099	54673	1251	0.0228815	52642	1055	0.020041	61540	55352	2807	0.0507118	53990	1941	0.0359511	52113	1531	0.0293785
chr16	66880	61352	1242	0.0202438	61238	1205	0.0196773	57855	424	0.00732867	66610	61152	1753	0.0286663	61055	1751	0.0286791	57683	847	0.0146837	65565	60546	1824	0.0301259	60353	1811	0.0300068	57123	1021	0.0178737
chr17	64478	52530	2118	0.0403198	52211	2006	0.038421	48232	699	0.0144925	64170	52289	1993	0.0381151	51970	1957	0.0376563	48035	716	0.0149058	63324	51581	2044	0.039627	51262	1932	0.0376887	47410	732	0.0154398
chr18	57608	56994	422	0.00740429	56895	348	0.00611653	55007	55	0.000999873	57446	56836	433	0.00761841	56737	359	0.00632744	54858	62	0.00113019	56849	56256	416	0.00739477	56157	342	0.00609007	54329	73	0.00134367
chr19	52562	23700	711	0.03	18232	368	0.0201843	22064	259	0.0117386	52365	23589	686	0.0290814	18130	345	0.0190292	21965	258	0.011746	51583	23320	1334	0.0572041	17862	797	0.0446199	21722	877	0.0403738
chr20	48031	44796	1697	0.0378828	43648	1075	0.0246288	41784	603	0.0144314	47627	44483	1613	0.036261	43474	1017	0.0233933	41557	561	0.0134995	47532	44395	752	0.0169388	43385	661	0.0152357	41453	321	0.00774371
chr21	40785	33711	3267	0.096912	27494	251	0.00912926	26703	87	0.00325806	40548	33572	3350	0.0997855	27454	235	0.00855977	26663	96	0.0036005	40364	33440	3433	0.102661	27372	251	0.00916995	26581	87	0.00327301
chr22	34902	31587	2283	0.0722766	25295	231	0.00913224	25153	74	0.00294199	34708	31438	2618	0.083275	25265	256	0.0101326	25143	76	0.00302271	34105	30948	2702	0.0873077	24987	637	0.0254933	24854	503	0.0202382
chrX	51857	51289	2356	0.0459358	51267	2354	0.0459165	48629	1780	0.0366037	50831	50285	2253	0.0448046	50263	2233	0.0444263	47685	1750	0.0366992	47971	47476	710	0.0149549	47454	690	0.0145404	45080	272	0.00603372
Total	2211834	2103026	44332	0.0210801	2060163	34766	0.0168754	1987100	14017	0.007054	2202416	2094814	48396	0.0231028	2052866	35881	0.0174785	1980485	17643	0.00890842	2182944	2077298	45303	0.0218086	2035856	35462	0.0174187	1964881	15660	0.00796995

## Sheet: 0.66xLinkedReads_downsampledHiC
Benchmark of the mLinker haplotype solution calculated using all variants with heterozygous linkage with 0.66x linked reads and downsampled Hi-C links. Chromosomes with >2% discordance are highlighted in orange; chromosomes with >10% discordance are highlighted in red
	Scaffold solution with all HiC links										Scaffold solution with 0.66x HiC links										Scaffold solution with 0.5x HiC links										Scaffold solution with 0.33x HiC links
		No filter			Excluding centromere			With allele filter from single-cell data				No filter			Excluding centromere			With allele filter from single-cell data				No filter			Excluding centromere			With allele filter from single-cell data				No filter			Excluding centromere			With allele filter from single-cell data
	Total phased	comparable	discordant	error rate	comparable	discordant	error rate	comparable	discordant	error rate	Total phased	comparable	discordant	error rate	comparable	discordant	error rate	comparable	discordant	error rate	Total phased	comparable	discordant	error rate	comparable	discordant	error rate	comparable	discordant	error rate	Total phased	comparable	discordant	error rate	comparable	discordant	error rate	comparable	discordant	error rate
chr1	160102	156424	2289	0.0146333	156418	2288	0.0146275	147649	669	0.00453102	158922	155268	2302	0.014826	155262	2301	0.0148201	146630	739	0.0050399	158004	154467	2349	0.0152071	154461	2348	0.0152012	146017	661	0.00452687	156743	153188	3235	0.0211178	153182	3234	0.0211121	144792	1530	0.0105669
chr2	174565	171151	3643	0.0212853	170252	3325	0.0195299	164341	2011	0.0122368	173854	170562	3402	0.0199458	169714	3143	0.0185194	163851	1928	0.0117668	172547	169562	3297	0.0194442	168863	3091	0.0183048	163102	1678	0.010288	170753	167738	3406	0.0203055	167370	3260	0.0194778	161544	1975	0.0122258
chr3	151306	143854	1938	0.013472	136589	1813	0.0132734	139046	689	0.00495519	150762	143339	1845	0.0128716	136097	1720	0.012638	138540	596	0.00430201	150547	143179	2178	0.0152117	135958	2081	0.0153062	138409	789	0.0057005	149343	142078	1959	0.0137882	134943	1868	0.0138429	137369	691	0.00503025
chr4	153249	148810	2081	0.0139843	148103	1966	0.0132745	143378	1301	0.00907392	152967	148534	2061	0.0138756	147827	1946	0.013164	143109	1277	0.00892327	152536	148132	2349	0.0158575	147425	2234	0.0151535	142715	1578	0.011057	151415	147055	1623	0.0110367	146380	1508	0.010302	141675	755	0.0053291
chr5	135196	133799	947	0.00707778	132949	936	0.00704029	129066	101	0.000782545	135005	133610	940	0.0070354	132760	929	0.00699759	128890	99	0.000768097	134652	133257	937	0.00703153	132407	926	0.00699359	128542	106	0.000824633	133570	132186	1402	0.0106063	131347	1391	0.0105903	127517	527	0.00413278
chr6	145643	144928	974	0.00672058	141582	926	0.00654038	139542	210	0.00150492	145410	144698	962	0.00664833	141352	914	0.00646613	139332	199	0.00142824	145094	144388	969	0.00671108	141098	922	0.00653447	139043	226	0.0016254	144391	143688	954	0.00663939	140412	907	0.00645956	138378	226	0.00163321
chr7	128521	125955	3633	0.0288436	125275	3572	0.0285133	117312	1228	0.0104678	128034	125561	3751	0.0298739	124881	3690	0.0295481	116988	1319	0.0112747	127576	125134	3624	0.028961	124454	3563	0.0286291	116625	1175	0.010075	126559	124069	3608	0.0290806	123389	3539	0.0286816	115615	1244	0.0107598
chr8	113720	110688	1048	0.00946805	110453	1046	0.00947009	106814	234	0.00219072	113276	110249	1128	0.0102314	110030	1126	0.0102336	106382	300	0.00282003	112797	109787	1025	0.00933626	109577	1023	0.0093359	105942	214	0.00201997	112255	109247	1092	0.0099957	109061	1091	0.0100036	105429	308	0.0029214
chr9	99983	98217	3928	0.0399931	96302	3701	0.0384312	89186	1611	0.0180634	99501	97770	3859	0.0394702	95855	3632	0.0378906	88859	1585	0.0178372	99069	97343	5837	0.0599632	95428	4103	0.0429958	88453	2433	0.0275061	97713	96102	4496	0.0467836	94187	3808	0.0404302	87594	2007	0.0229125
chr10	107962	103498	2548	0.0246188	101424	1708	0.0168402	99286	1282	0.0129122	107842	103381	2527	0.0244436	101307	1702	0.0168004	99201	1527	0.015393	107255	102889	2494	0.0242397	100852	1695	0.0168068	98803	1270	0.0128539	106699	102347	2489	0.0243192	100310	1675	0.0166982	98310	1255	0.0127657
chr11	103499	102354	1203	0.0117533	99930	1140	0.011408	97202	313	0.0032201	103274	102130	1186	0.0116127	99706	1107	0.0111026	97025	353	0.00363824	102761	101634	1464	0.0144046	99226	1401	0.0141193	96562	466	0.00482591	102227	101143	1598	0.0157994	98719	1519	0.0153871	96089	594	0.00618177
chr12	98607	95710	1710	0.0178665	95250	1708	0.0179318	89784	342	0.00380914	98380	95488	1696	0.0177614	95062	1694	0.0178199	89576	343	0.00382915	98197	95316	1705	0.0178879	94890	1703	0.0179471	89420	368	0.00411541	97412	94562	1665	0.0176075	94136	1663	0.0176659	88735	344	0.00387671
chr13	79032	77868	570	0.00732008	77254	545	0.00705465	75669	170	0.00224663	78898	77735	570	0.0073326	77121	545	0.00706682	75536	170	0.00225058	78711	77554	554	0.00714341	77052	538	0.0069823	75399	166	0.00220162	78414	77272	566	0.00732477	76658	541	0.00705732	75087	170	0.00226404
chr14	66480	64280	672	0.0104543	64280	672	0.0104543	61475	148	0.00240748	66287	64090	742	0.0115775	64090	742	0.0115775	61291	203	0.00331207	65909	63807	595	0.009325	63807	595	0.009325	61109	122	0.00199643	65338	63253	565	0.00893238	63253	565	0.00893238	60594	116	0.00191438
chr15	62179	55808	2103	0.0376828	54440	1456	0.026745	52548	1270	0.0241684	61731	55437	2033	0.0366723	54069	1378	0.025486	52278	1082	0.020697	61526	55235	1811	0.0327872	53867	1164	0.0216088	52087	1023	0.0196402	60575	54460	2245	0.0412229	53104	1600	0.0301296	51421	1302	0.0253204
chr16	66593	61084	1147	0.0187774	60883	1101	0.0180839	57619	456	0.00791406	65970	60586	990	0.0163404	60517	973	0.0160781	57276	327	0.0057092	65695	60358	1108	0.0183571	60287	1073	0.0177982	57078	429	0.00751603	64599	59689	1558	0.026102	59553	1459	0.0244992	56439	793	0.0140506
chr17	63209	51489	2213	0.0429801	51172	2104	0.0411162	47492	831	0.0174977	62990	51303	2257	0.0439935	50986	2221	0.043561	47313	943	0.0199311	62815	51174	2064	0.040333	50857	1955	0.0384411	47209	759	0.0160774	61704	50204	2176	0.0433432	49887	2067	0.0414336	46323	854	0.0184358
chr18	57210	56614	454	0.00801922	56515	380	0.00672388	54708	93	0.00169993	57082	56487	453	0.00801954	56388	379	0.00672129	54583	92	0.00168551	56905	56311	449	0.00797358	56212	375	0.00667117	54420	84	0.00154355	56105	55528	414	0.0074557	55429	340	0.00613397	53680	65	0.00121088
chr19	51743	23431	660	0.0281678	17987	308	0.0171235	21920	309	0.0140967	51465	23320	653	0.0280017	17876	301	0.0168382	21829	308	0.0141097	51298	23237	651	0.0280157	17798	299	0.0167996	21752	309	0.0142056	50582	23008	647	0.0281207	17570	295	0.01679	21533	308	0.0143036
chr20	47451	44293	1478	0.0333687	43171	1016	0.0235343	41389	652	0.015753	47308	44157	1385	0.0313654	43035	923	0.0214477	41277	569	0.0137849	46800	43746	1733	0.0396151	42837	946	0.0220837	41011	589	0.014362	46750	43621	1614	0.0370005	42499	983	0.02313	40744	617	0.0151433
chr21	40006	33148	3208	0.0967781	27054	206	0.0076144	26308	89	0.003383	39947	33118	3365	0.101606	27024	220	0.00814091	26279	80	0.00304426	39720	32940	3284	0.0996964	26897	197	0.00732424	26161	89	0.00340201	39557	32905	3283	0.0997721	26905	206	0.00765657	26160	89	0.00340214
chr22	34381	31162	2076	0.0666196	24962	215	0.00861309	24877	85	0.00341681	34272	31057	2068	0.0665872	24857	207	0.00832763	24785	82	0.00330845	33836	30759	1978	0.0643064	24785	199	0.00802905	24720	66	0.0026699	33164	30180	2052	0.067992	24531	233	0.00949819	24366	133	0.00545843
chrX	51565	50992	530	0.0103938	50979	517	0.0101414	48464	100	0.00206339	50666	50104	606	0.0120948	50091	593	0.0118385	47615	177	0.00371732	49524	49011	2200	0.0448879	48998	2187	0.0446345	46577	1758	0.037744	46534	46057	13510	0.293332	46044	13497	0.293133	43822	12764	0.291269
Total	2192202	2085557	41053	0.0196844	2043224	32649	0.0159792	1975075	14194	0.00718656	2183843	2077984	40781	0.0196253	2035907	32386	0.0159074	1968445	14298	0.0072636	2173774	2069220	44655	0.0215806	2028036	34618	0.0170697	1961156	16358	0.008341	2152402	2049580	56157	0.0273993	2008869	47249	0.0235202	1943216	28667	0.0147523

## Sheet: 0.5xLinkedReads_downsampledHiC
Benchmark of the mLinker haplotype solution calculated using all variants with heterozygous linkage with 0.5x linked reads and downsampled Hi-C links. Chromosomes with > 2% discordance are highlighted in orange; chromosomes with >10% discordance are highlighted in red
	Scaffold solution with all HiC links										Scaffold solution with 0.66x HiC links										Scaffold solution with 0.5x HiC links										Scaffold solution with 0.33x HiC links
		No filter			Excluding centromere			With allele filter from single-cell data				No filter			Excluding centromere			With allele filter from single-cell data				No filter			Excluding centromere			With allele filter from single-cell data				No filter			Excluding centromere			With allele filter from single-cell data
	Total phased	comparable	discordant	error rate	comparable	discordant	error rate	comparable	discordant	error rate	Total phased	comparable	discordant	error rate	comparable	discordant	error rate	comparable	discordant	error rate	Total phased	comparable	discordant	error rate	comparable	discordant	error rate	comparable	discordant	error rate	Total phased	comparable	discordant	error rate	comparable	discordant	error rate	comparable	discordant	error rate
chr1	158719	155171	2211	0.0142488	155171	2211	0.0142488	146790	788	0.00536821	157571	154051	1960	0.0127231	154051	1960	0.0127231	145798	438	0.00300416	156745	153250	2240	0.0146166	153250	2240	0.0146166	145128	821	0.00565708	155250	151786	2423	0.0159633	151786	2423	0.0159633	143722	996	0.00693005
chr2	173142	169937	1894	0.0111453	169033	1638	0.00969042	163458	544	0.00332807	172406	169309	2032	0.0120017	168455	1594	0.00946247	162909	586	0.0035971	170854	168065	1756	0.0104483	167368	1555	0.0092909	161950	470	0.00290213	169329	166401	1551	0.00932086	165891	1353	0.00815596	160382	347	0.00216358
chr3	150186	142853	2208	0.0154564	135584	2065	0.0152304	138285	1101	0.00796182	149621	142324	2059	0.014467	135092	1916	0.0141829	137782	977	0.00709091	149204	141965	1919	0.0135174	134732	1776	0.0131817	137438	849	0.00617733	147728	140594	2315	0.0164659	133434	2227	0.0166899	136151	1046	0.00768265
chr4	152210	147853	1345	0.00909687	147151	1053	0.00715591	142614	470	0.00329561	151807	147457	1347	0.00913487	146755	992	0.00675957	142238	351	0.00246769	151137	146818	1604	0.0109251	146141	1312	0.00897763	141605	734	0.00518343	149773	145516	1271	0.00873443	144869	979	0.00675783	140343	446	0.00317793
chr5	134352	132990	938	0.00705316	132137	926	0.00700788	128497	143	0.00111287	133947	132592	929	0.00700646	131739	917	0.00696073	128127	138	0.00107706	133598	132244	1346	0.0101782	131391	1334	0.0101529	127789	539	0.00421789	132383	131084	1192	0.00909341	130241	1175	0.00902174	126716	480	0.003788
chr6	144663	143981	2762	0.0191831	140664	956	0.00679634	138869	1843	0.0132715	144411	143731	2745	0.0190982	140414	939	0.00668737	138639	1842	0.0132863	144192	143516	2746	0.0191338	140259	942	0.00671615	138436	1842	0.0133058	143333	142661	862	0.0060423	139417	812	0.00582425	137609	232	0.00168594
chr7	127570	125034	3225	0.025793	124381	3183	0.0255907	116712	977	0.00837103	126843	124387	3317	0.0266668	123734	3273	0.0264519	116142	1076	0.00926452	126532	124075	3170	0.0255491	123444	3126	0.0253232	115851	962	0.00830377	125404	122976	4013	0.0326324	122345	3432	0.0280518	114879	1648	0.0143455
chr8	113062	110102	1084	0.00984542	109859	1083	0.00985809	106415	348	0.00327022	112500	109584	1069	0.00975507	109360	1068	0.00976591	105948	358	0.00337902	112196	109295	1039	0.00950638	109087	1038	0.00951534	105678	347	0.00328356	111396	108511	1132	0.0104321	108326	1131	0.0104407	104911	436	0.0041559
chr9	99634	97803	3355	0.0343037	95902	3141	0.0327522	88853	1093	0.0123012	98676	96969	2880	0.0297002	95068	2666	0.0280431	88354	1026	0.0116124	98271	96551	6663	0.0690102	94650	4976	0.0525726	87921	2623	0.0298336	96762	95187	2711	0.0284808	93286	2497	0.0267671	86997	1401	0.016104
chr10	107603	103161	2479	0.0240304	101026	1603	0.0158672	99044	1405	0.0141856	107301	102898	2646	0.0257148	100763	1770	0.017566	98824	1520	0.0153809	106691	102375	2934	0.0286593	100352	1778	0.0177176	98444	1765	0.017929	106194	101924	2435	0.0238903	99901	1568	0.0156955	98039	1395	0.014229
chr11	102816	101666	1142	0.0112329	99240	1108	0.0111649	96684	333	0.00344421	102608	101463	1093	0.0107724	99037	1059	0.010693	96501	340	0.00352328	102173	101033	1818	0.0179941	98607	1784	0.018092	96120	970	0.0100916	101494	100408	1305	0.012997	97982	1271	0.0129718	95559	511	0.00534748
chr12	98001	95164	1467	0.0154155	94687	1464	0.0154615	89470	178	0.00198949	97731	94898	1464	0.0154271	94471	1462	0.0154756	89232	178	0.0019948	97480	94653	1438	0.0151923	94226	1436	0.01524	89013	178	0.00199971	96594	93794	1528	0.016291	93367	1526	0.0163441	88213	255	0.00289073
chr13	78718	77569	678	0.00874061	76907	604	0.00785364	75416	259	0.00343428	78490	77345	666	0.00861077	76765	592	0.00771185	75212	251	0.00333723	78331	77187	658	0.00852475	76607	598	0.00780608	75058	257	0.00342402	77900	76771	676	0.00880541	76191	602	0.0079012	74644	258	0.00345641
chr14	66005	63883	1006	0.0157475	63883	1006	0.0157475	61212	404	0.00660001	65831	63709	1090	0.017109	63709	1090	0.017109	61043	469	0.00768311	65380	63350	918	0.0144909	63350	918	0.0144909	60782	379	0.0062354	64921	62897	912	0.0144999	62897	912	0.0144999	60353	385	0.00637914
chr15	61615	55280	1872	0.033864	53945	1456	0.0269905	52112	1194	0.0229122	61127	54896	2407	0.0438465	53574	1595	0.0297719	51774	1314	0.0253795	60842	54605	1606	0.0294112	53283	1203	0.0225776	51506	952	0.0184833	59867	53835	2157	0.0400669	52513	1345	0.0256127	50834	1080	0.0212456
chr16	66290	60859	1049	0.0172366	60673	939	0.0154764	57490	307	0.00534006	65529	60239	865	0.0143595	60183	857	0.0142399	57060	303	0.0053102	65028	59979	1051	0.0175228	59921	1048	0.0174897	56817	418	0.00735695	64321	59450	1081	0.0181833	59312	981	0.0165397	56351	395	0.00700964
chr17	62642	51068	1864	0.0365004	50752	1829	0.036038	47191	757	0.0160412	62458	50903	1402	0.0275426	50587	1367	0.0270228	47039	695	0.014775	61992	50581	1986	0.0392638	50265	1877	0.0373421	46771	795	0.0169977	60868	49633	1887	0.0380191	49317	1852	0.037553	45903	790	0.0172102
chr18	56893	56317	423	0.00751105	56218	350	0.00622576	54480	95	0.00174376	56729	56154	422	0.00751505	56055	349	0.00622603	54319	94	0.00173052	56503	55937	417	0.00745482	55838	344	0.00616068	54121	83	0.0015336	55744	55180	410	0.00743023	55081	337	0.00611826	53408	97	0.00181621
chr19	51187	23236	827	0.0355913	17821	359	0.0201448	21783	433	0.0198779	51018	23169	735	0.0317234	17754	267	0.0150389	21738	369	0.0169749	50648	23043	829	0.0359762	17635	361	0.0204707	21624	449	0.020764	49795	22743	878	0.0386053	17348	408	0.0235186	21339	516	0.0241811
chr20	46900	43788	1220	0.0278615	42681	1073	0.02514	41053	747	0.018196	46753	43642	922	0.0211264	42535	775	0.0182203	40922	287	0.00701334	46203	43226	726	0.0167954	42331	603	0.0142449	40695	171	0.00420199	46170	43128	876	0.0203116	42021	729	0.0173485	40475	282	0.00696726
chr21	39736	32973	3387	0.10272	26870	208	0.00774098	26142	95	0.003634	39559	32843	3373	0.102701	26804	222	0.00828235	26077	84	0.00322123	39518	32796	2902	0.0884864	26763	222	0.00829503	26036	84	0.0032263	39241	32651	3058	0.0936572	26678	222	0.00832146	25951	84	0.00323687
chr22	33912	30783	2660	0.0864113	24673	277	0.0112268	24618	156	0.00633683	33760	30658	2675	0.0872529	24560	311	0.0126629	24521	190	0.00774846	33478	30431	2514	0.0826131	24450	247	0.0101022	24443	268	0.0109643	33075	30063	2702	0.0898779	24255	311	0.0128221	24222	394	0.0162662
chrX	50891	50356	417	0.00828104	50343	417	0.00828318	48024	89	0.00185324	49929	49398	415	0.00840115	49385	415	0.00840336	47095	88	0.00186856	48689	48200	577	0.011971	48187	577	0.0119742	45963	240	0.00522159	45690	45230	5937	0.131262	45217	5937	0.1313	43120	5520	0.128015
Total	2176747	2071827	39513	0.0190716	2029601	28949	0.0142634	1965212	13759	0.00700128	2166605	2062619	38513	0.0186719	2020850	27456	0.0135864	1957294	12974	0.00662854	2155685	2053175	42857	0.0208735	2012137	31295	0.0155531	1949189	16196	0.0083091	2133232	2032423	43312	0.0213105	1991675	34030	0.0170861	1930121	18994	0.00984083

## Sheet: 0.33xLinkedReads_downsampledHiC
Benchmark of the mLinker haplotype solution calculated using all variants with heterozygous linkage with 0.33x linked reads and downsampled Hi-C links. Chromosomes with > 2% discordance are highlighted in orange; chromosomes with >10% discordance are highlighted in red
	Scaffold solution with all HiC links										Scaffold solution with 0.66x HiC links										Scaffold solution with 0.5x HiC links										Scaffold solution with 0.33x HiC links
		No filter			Excluding centromere			With allele filter from single-cell data				No filter			Excluding centromere			With allele filter from single-cell data				No filter			Excluding centromere			With allele filter from single-cell data				No filter			Excluding centromere			With allele filter from single-cell data
	Total phased	comparable	discordant	error rate	comparable	discordant	error rate	comparable	discordant	error rate	Total phased	comparable	discordant	error rate	comparable	discordant	error rate	comparable	discordant	error rate	Total phased	comparable	discordant	error rate	comparable	discordant	error rate	comparable	discordant	error rate	Total phased	comparable	discordant	error rate	comparable	discordant	error rate	comparable	discordant	error rate
chr1	153608	150264	2017	0.013423	150257	2011	0.0133837	142530	627	0.00439907	152372	149054	2102	0.0141023	149047	2096	0.0140627	141454	765	0.00540812	151249	147974	2337	0.0157933	147967	2331	0.0157535	140517	930	0.00661842	147967	145809	2501	0.0171526	145802	2500	0.0171465	138451	976	0.00704943
chr2	168533	165405	4117	0.0248904	164501	3844	0.0233676	159463	2625	0.0164615	167212	164215	3855	0.0234753	163420	3418	0.0209154	158447	2380	0.0150208	165808	163092	4354	0.0266966	162388	4046	0.0249156	157559	2906	0.0184439	163837	161023	3802	0.0236115	160517	3653	0.0227577	155602	2517	0.0161759
chr3	146942	139871	1679	0.0120039	132815	1542	0.0116101	135635	599	0.00441626	146275	139230	1695	0.0121741	132198	1558	0.0117854	135004	605	0.00448135	145923	138895	1644	0.0118363	131892	1527	0.0115777	134701	593	0.00440234	144014	137184	1563	0.0113935	130255	1453	0.011155	133077	662	0.00497456
chr4	148487	144282	1281	0.00887845	143611	957	0.00666383	139456	539	0.00386502	148037	143835	1310	0.00910766	143164	963	0.00672655	139016	430	0.00309317	147352	143223	1606	0.0112133	142552	1282	0.00899321	138435	869	0.00627731	145772	141722	1283	0.00905293	141051	959	0.00679896	137014	569	0.00415286
chr5	131631	130327	827	0.00634558	129519	819	0.0063234	126197	236	0.00187009	131100	129839	856	0.00659278	129040	848	0.00657161	125777	274	0.00217846	130652	129360	842	0.00650897	128561	834	0.00648719	125266	231	0.00184408	129096	127868	852	0.00666312	127069	838	0.00659484	123896	283	0.00228417
chr6	141587	140968	1804	0.0127972	137693	931	0.00676142	136333	1118	0.00820051	141255	140638	1844	0.0131117	137363	971	0.00706886	136025	1150	0.00845433	140812	140197	1795	0.0128034	136967	923	0.00673885	135598	1116	0.00823021	139509	138899	1815	0.013067	135689	943	0.00694972	134340	1127	0.00838916
chr7	123861	121483	2844	0.0234107	120837	2516	0.0208214	113757	879	0.007727	122983	120698	2804	0.0232315	120052	2476	0.0206244	113077	870	0.00769387	122454	120155	2424	0.0201739	119512	2375	0.0198725	112589	1152	0.0102319	120996	118695	3398	0.028628	118049	3355	0.0284204	111195	1263	0.0113584
chr8	110477	107718	965	0.00895858	107477	963	0.00896006	104319	303	0.00290455	109878	107162	1016	0.00948097	106965	1014	0.00947974	103797	349	0.00336233	109474	106774	967	0.00905651	106577	965	0.00905449	103419	311	0.00300718	108299	105641	967	0.00915364	105466	965	0.00914987	102335	327	0.00319539
chr9	96448	94817	5240	0.0552644	92935	3582	0.0385431	86468	1906	0.0220428	95430	93850	3425	0.0364944	91968	3201	0.0348056	85915	1467	0.017075	95248	93682	3937	0.0420251	91800	3713	0.0404466	85542	1492	0.0174417	93328	91876	5166	0.056228	89994	3463	0.0384803	84084	2064	0.0245469
chr10	105811	101467	2171	0.0213961	99386	1349	0.0135733	97598	1333	0.0136581	105521	101218	2500	0.0246992	99138	1242	0.012528	97395	1557	0.0159864	104929	100699	2372	0.0235553	98729	1603	0.0162364	96972	1559	0.0160768	104394	100174	1955	0.019516	98204	1168	0.0118936	96497	1204	0.0124771
chr11	100061	99051	1036	0.0104593	96670	1021	0.0105617	94573	384	0.00406036	99584	98588	1009	0.0102345	96207	994	0.0103319	94155	387	0.00411024	99017	98041	1420	0.0144837	95675	1405	0.0146851	93651	785	0.00838218	97806	96872	1387	0.0143179	94491	1372	0.0145199	92566	690	0.00745414
chr12	96990	94119	1812	0.0192522	93661	1810	0.019325	88520	510	0.00576141	96657	93791	1752	0.0186798	93367	1750	0.0187432	88212	461	0.00522605	96298	93436	1803	0.0192966	93012	1801	0.0193631	87885	550	0.00625818	95197	92374	1782	0.0192911	91950	1780	0.0193583	86867	490	0.00564081
chr13	76874	75781	645	0.00851137	75190	633	0.00841867	73845	299	0.00404902	76723	75632	705	0.00932145	75041	693	0.00923495	73705	347	0.00470796	76415	75333	642	0.00852216	74847	634	0.00847061	73446	305	0.00415271	76067	74986	701	0.00934841	74395	689	0.00926138	73070	345	0.0047215
chr14	64338	62370	726	0.0116402	62370	726	0.0116402	59954	234	0.00390299	64018	62050	726	0.0117002	62050	726	0.0117002	59638	236	0.00395721	63719	61760	725	0.011739	61760	725	0.011739	59373	235	0.00395803	62929	61033	783	0.0128291	61033	783	0.0128291	58702	333	0.00567272
chr15	59772	53665	2162	0.040287	52318	1537	0.029378	50723	1326	0.026142	59328	53325	1923	0.0360619	51987	1307	0.0251409	50413	1103	0.0218793	58896	52913	1907	0.0360403	51575	1291	0.0250315	50030	1156	0.0231061	57891	52090	2152	0.0413131	50768	1537	0.030275	49271	1339	0.0271762
chr16	64321	59208	1118	0.0188826	59007	1013	0.0171675	56167	427	0.00760233	63720	58751	1014	0.0172593	58664	1008	0.0171826	55843	427	0.00764644	63178	58371	1319	0.0225968	58188	1308	0.0224789	55449	735	0.0132554	61990	57466	1385	0.0241012	57291	1376	0.0240177	54634	775	0.0141853
chr17	60184	49179	1748	0.0355436	48865	1713	0.0350558	45540	649	0.0142512	59661	48744	2011	0.0412564	48430	1902	0.0392732	45114	764	0.0169349	59082	48315	1807	0.0374004	48001	1772	0.0369159	44742	699	0.0156229	58014	47463	1868	0.039357	47149	1833	0.0388768	43951	746	0.0169734
chr18	55556	55007	469	0.00852619	54910	398	0.00724822	53312	166	0.00311375	55385	54836	468	0.00853454	54739	397	0.0072526	53141	165	0.00310495	55130	54584	483	0.00884875	54487	412	0.00756144	52895	174	0.00328954	54246	53717	554	0.0103133	53620	483	0.00900783	52068	248	0.004763
chr19	49245	22476	1029	0.0457822	17156	387	0.0225577	21119	633	0.029973	48941	22397	990	0.0442023	17077	350	0.0204954	21049	600	0.0285049	48723	22287	1075	0.0482344	16976	433	0.0255066	20951	698	0.0333158	47943	22021	1594	0.0723855	16715	908	0.0543225	20687	1182	0.0571373
chr20	45489	42561	1112	0.0261272	41507	678	0.0163346	39976	252	0.00630378	45343	42417	1110	0.0261688	41363	676	0.0163431	39845	252	0.00632451	44874	42070	764	0.0181602	41204	632	0.0153383	39658	231	0.0058248	44644	41777	876	0.0209685	40723	682	0.0167473	39268	290	0.00738515
chr21	38830	32257	3561	0.110395	26211	239	0.00911831	25525	102	0.00399608	38680	32152	2913	0.0906009	26178	239	0.0091298	25492	102	0.00400126	38485	31971	3350	0.104782	26002	230	0.00884547	25325	102	0.00402764	38148	31773	3357	0.105656	25905	224	0.00864698	25220	110	0.00436162
chr22	32446	29504	2963	0.100427	23530	737	0.0313217	23620	568	0.0240474	32284	29362	2737	0.0932157	23388	485	0.0207371	23501	322	0.0137015	31908	29053	2687	0.0924861	23202	476	0.0205155	23337	320	0.0137121	31209	28443	3212	0.112928	22860	702	0.0307087	22946	597	0.0260176
chrX	48773	48272	484	0.0100265	48263	484	0.0100284	46147	169	0.00366221	47500	47011	571	0.0121461	47002	571	0.0121484	44945	262	0.00582935	46187	45754	567	0.0123924	45745	567	0.0123948	43760	270	0.00617002	43434	43018	6272	0.145799	43009	6272	0.14583	41128	5884	0.143066
Total	2120264	2020052	41810	0.0206975	1978689	29890	0.015106	1920777	15884	0.00826957	2107887	2008795	39336	0.0195819	1967848	28885	0.0146785	1910960	15275	0.00799336	2095813	1997939	40827	0.0204346	1957619	31285	0.0159811	1901100	17419	0.00916259	2066730	1971924	49225	0.0249629	1932005	37938	0.0196366	1876869	24021	0.0127984

## Sheet: PacBioCCS_10X
Only solution with >10% discorrdance is highlighted
	Scaffold solution						Final haplotype solution
	All variants as input (switch cutoff = 250)			Only high-quality variants (switch cutoff = 5)			All variants as input (switch cutoff = 250)			Only high-quality variants (switch cutoff = 5)
	phased variants	Comparable variants	error rate	phased variants	Comparable variants	error rate	phased variants	Comparable variants	error rate	phased variants	Comparable variants	error rate
chr1	136409	134739	0.032062	149315	147718	0.0217509	142092	140321	0.0342714	151414	149759	0.0260686
chr2	150738	148817	0.015556	163122	161582	0.0222921	156100	154104	0.0179879	165175	163593	0.0259669
chr3	126766	121119	0.0241581	135926	130170	0.0165706	131082	125239	0.0265492	137491	131621	0.0195789
chr4	130428	128087	0.010407	137357	135134	0.0187296	134350	131936	0.013787	139204	136930	0.0225298
chr5	120486	119415	0.010744	128119	127076	0.0128427	124294	123183	0.0132811	129632	128566	0.0158907
chr6	127567	127063	0.00916868	135084	134647	0.00889734	131319	130799	0.0116209	136529	136082	0.0116621
chr7	109206	107963	0.0257496	117738	116627	0.0156139	113241	111916	0.0276279	119219	118076	0.019462
chr8	101966	99802	0.0108916	107530	105416	0.0134515	104828	102595	0.0135777	108684	106530	0.0168122
chr9	82942	81991	0.0359186	89234	88329	0.0312921	86337	85334	0.0370896	90289	89343	0.0342724
chr10	94856	92711	0.0161146	98867	97068	0.0128467	97548	95325	0.0179072	99874	98036	0.0157697
chr11	88633	87840	0.0253757	94716	94008	0.0131265	91636	90817	0.0289373	95885	95147	0.0164903
chr12	86401	84194	0.0140984	91451	89135	0.0152465	89561	87228	0.0174027	92615	90251	0.0184596
chr13	72724	71875	0.0082087	75577	74741	0.0114796	74465	73581	0.0105734	76329	75476	0.0142032
chr14	58220	56694	0.0173916	61886	60367	0.0188017	60280	58664	0.0194668	62765	61216	0.0227555
chr15	52668	47540	0.0417333	56892	51384	0.0312938	54559	49223	0.0443086	57693	52080	0.0353303
chr16	57789	53955	0.0522658	60850	56931	0.0123132	59524	55546	0.0555035	61647	57634	0.0163619
chr17	49567	40840	0.0592067	55863	46416	0.0295588	52132	42970	0.0626018	56773	47176	0.0350814
chr18	50525	50129	0.0149415	54456	54072	0.0132046	52330	51913	0.0176449	55178	54777	0.0174891
chr19	32352	14852	0.0318476	35037	16088	0.0337519	33710	15423	0.0339104	35676	16370	0.0401955
chr20	38435	36855	0.0398318	42648	40927	0.0181787	40246	38546	0.0418461	43211	41446	0.0218356
chr21	28165	25147	0.0130433	29462	26429	0.0100269	29012	25894	0.0146366	29785	26688	0.0123651
chr22	23405	21878	0.0380291	25123	23495	0.0363907	24269	22677	0.0417604	25584	23910	0.0422417
chrX	37591	37253	0.0978445	43763	43403	0.0341451	39554	39189	0.104698	44973	44601	0.0427345
Total	1857839	1790759	0.0230947	1990016	1921163	0.0179334	1922469	1852423	0.0257711	2015625	1945308	0.0216141
