# Supplementary material for: Determination of complete chromosomal haplotypes by bulk DNA sequencing
Source: Genome Biol. 2021 May 6;22:139. doi: 10.1186/s13059-021-02330-1 (PMC8101039; doi:10.1186/s13059-021-02330-1)
Supplement: Supplementary file 6 — Additional file 6 Each row in this table corresponds to a monosomy (column 2) in a single cell sample (column 1). The following metrics are reported for each monosomy: mean sequencing depth of the monosomic chromosome (column 3) and across the genome (column 4), percentage of reference (column 5), alternate (column 6), and heterozygous coverage (column 7), normalized heterozygosity (column 8), SRA BioProject ID (column 9), SRR accession number (column 10). Details of data generation and analysis are provided in “Sequencing data of monosomic RPE-1 cells” section. [file 13059_2021_2330_MOESM6_ESM.txt]

sample	loh_chr	loh_depth	mean_depth	ref	alt	het	loh_ratio	SRA Project	SRR accession
BR_SI_150330_P1_N1	chr18	2.517394123	4.19609952	0.271621019	0.278097957	0.000392542	0.005195943	PRJNA602546	SRR14055051
BR_SI_150330_P2_C24	chr13	2.451379794	4.439907445	0.272214075	0.263610055	0.007423076	0.103418775	PRJNA602546	SRR14055050
BR_SI_160520_P1_B3	chr15	3.001365435	5.594272437	0.264270042	0.240759494	0.00185654	0.029115937	PRJNA602546	SRR14055039
BR_SI_160520_P1_B3.30x	chr15	12.52976091	23.21435039	0.378362869	0.347189873	0.006548523	0.049758283	PRJNA602546	SRR14055030
BR_SI_181108_14RA	chr9	1.525240034	2.839283997	0.158899067	0.15604544	0.001590189	0.064126951	PRJNA602546	SRR14055029
BR_SI_181108_14RB	chr13	1.790551918	3.38528652	0.189353336	0.182060033	0.000337413	0.009783769	PRJNA602546	SRR14055028
CT_SI_NO_140120_S1_G1	chr4	1.72786058	3.613388125	0.224951928	0.207457609	0.000181532	0.003883497	PRJNA273160	SRR14055027
MN_SI_140121_P1_F6	chr1	1.839341372	3.82217929	0.23441107	0.230708375	0.000518766	0.00959186	PRJNA273160	SRR14055026
MN_SI_140609_P5_N4	chr7	2.125008617	4.457645497	0.266859771	0.256283546	0.000676144	0.009882292	PRJNA273160	SRR14055025
MN_SI_140612_P2_E5	chr18	2.180979133	4.392304797	0.255045053	0.244553484	0.000285485	0.004575102	PRJNA273160	SRR14055024
MN_SI_140612_P2_E6	chr18	2.449052352	5.028913181	0.290659292	0.284610581	0.000267642	0.003234976	PRJNA273160	SRR14055049
MN_SI_140612_P6_H2	chr18	4.597496605	9.402818645	0.384994201	0.382067981	0.000945669	0.006428917	PRJNA273160	SRR14055048
MN_SI_140612_P6_H2	chr9	4.703148349	9.402818645	0.393735092	0.377593587	0.006208271	0.041739929	PRJNA273160	SRR14055048
MN_SI_140612_P6_H6	chr9	4.442074166	8.945136433	0.385588098	0.371211049	0.006066679	0.042369149	PRJNA273160	SRR14055047
MN_SI_140617_P3_I2	chr3	1.987820423	3.72861303	0.247688243	0.247409062	0.002117692	0.034557447	PRJNA273160	SRR14055046
MN_SI_150320_P1_A3	chr10	2.94129603	3.935227994	0.288357904	0.283854267	0.004186073	0.051139049	PRJNA602546	SRR10947933
MN_SI_150320_S1_E10	chr6	3.783525847	8.100415326	0.2942299	0.279939164	0.000516533	0.006267267	PRJNA602546	SRR14055045
MN_SI_150320_S3_L9	chr18	1.550006174	2.88548227	0.185279686	0.185886341	7.14E-05	0.002072272	PRJNA602546	SRR14055044
MN_SI_150320_S3_L9	chr2	1.659891234	2.88548227	0.189422199	0.18636377	0.00034179	0.009681392	PRJNA602546	SRR14055044
MN_SI_150320_S3_L9	chr7	1.49452678	2.88548227	0.171990951	0.17628989	0.000175297	0.005780617	PRJNA602546	SRR14055044
MN_SI_150320_S4_L22	chr17	1.229738571	3.151708695	0.159358851	0.144626434	0.000472979	0.020473714	PRJNA602546	SRR14055043
MN_SI_150320_S4_L22	chr19	1.006931105	3.151708695	0.137431159	0.133039006	0.001866096	0.102036438	PRJNA602546	SRR14055043
MN_SI_150415_P2_G7	chr8	6.44179541	11.76524169	0.390417877	0.387162516	0.000982921	0.006502612	PRJNA602546	SRR10947931
MN_SI_151120_P1_B10	chr8	2.375508615	4.408140021	0.247209046	0.246713077	0.000315617	0.005174913	PRJNA602546	SRR10947930
MN_SI_151120_P1_B14	chr8	1.851095111	3.359917597	0.230436272	0.222365502	0.000297581	0.005805634	PRJNA602546	SRR10947928
MN_SI_151205_P1_C12	chr2	1.974438526	3.608451465	0.237915083	0.238197943	0.000394826	0.006966997	PRJNA602546	SRR10947927
MN_SI_151205_P2_D4	chr1	1.299201937	2.55969866	0.157225119	0.153950406	0.000525251	0.021697814	PRJNA602546	SRR14055042
MN_SI_160316_P1_C11	chr1	2.448651576	4.990872168	0.219120432	0.226759266	0.004085285	0.082195298	PRJNA602546	SRR10947923
MN_SI_160417_P1_C6	chr13	3.750561272	7.166881041	0.33628353	0.31006917	0.000571006	0.005467156	PRJNA602546	SRR14055041
MN_SI_160417_P1_C7	chr13	3.909810571	7.219864926	0.335530841	0.31241808	0.000791622	0.007542168	PRJNA602546	SRR14055040
MN_SI_160615_P2_J12	chr20	2.068194694	5.774013137	0.248247284	0.220472617	0.003695823	0.067289038	PRJNA602546	SRR14137758
MN_SI_170622_S5_G21	chr1	3.057797176	3.77958833	0.279939304	0.274018883	0.000667912	0.008706129	PRJNA602546	SRR14055038
MN_SI_170622_S5_G21	chr10	1.500259206	3.77958833	0.139401055	0.144212633	0.000683244	0.033976727	PRJNA602546	SRR14055038
MN_SI_170622_S5_G21	chr11	3.284515877	3.77958833	0.285920396	0.28400343	0.000726429	0.008945806	PRJNA602546	SRR14055038
MN_SI_170622_S5_G21	chr16	2.536369842	3.77958833	0.25617511	0.260556128	0.001830873	0.027427663	PRJNA602546	SRR14055038
MN_SI_170622_S5_G21	chr20	2.723595396	3.77958833	0.242333968	0.274140441	0.004412588	0.066169183	PRJNA602546	SRR14055038
MN_SI_170622_S5_G21	chr22	2.188074063	3.77958833	0.229987198	0.199751487	0.000564802	0.012233395	PRJNA602546	SRR14055038
MN_SI_170622_S5_G21	chr3	3.378987744	3.77958833	0.293535252	0.295870841	0.001028204	0.011838866	PRJNA602546	SRR14055038
MN_SI_170622_S5_G21	chr4	3.404635606	3.77958833	0.306883429	0.286652682	0.000470639	0.00534384	PRJNA602546	SRR14055038
MN_SI_170622_S5_G21	chr6	3.399747523	3.77958833	0.296181246	0.288253904	0.000487836	0.005712964	PRJNA602546	SRR14055038
MN_SI_170622_S5_G21	chr7	2.994492314	3.77958833	0.275048624	0.280507859	0.00052589	0.006815507	PRJNA602546	SRR14055038
MN_SI_170622_S5_G21	chr8	3.331354504	3.77958833	0.292513572	0.298338954	0.000892744	0.0102289	PRJNA602546	SRR14055038
MN_SI_170622_S5_G21	chr9	3.011516463	3.77958833	0.278097873	0.272368837	0.003616046	0.047734434	PRJNA602546	SRR14055038
MN_SI_170622_S5_G21	chrX	4.439152886	3.77958833	0.316508186	0.335758204	0.001090298	0.010250741	PRJNA602546	SRR14055038
MN_SI_170622_S6_G23	chr10	3.180769389	4.300058705	0.284547134	0.28221833	0.000798722	0.00994601	PRJNA602546	SRR14055037
MN_SI_170622_S6_G23	chr11	3.655376691	4.300058705	0.290329415	0.303112546	0.002078394	0.023606485	PRJNA602546	SRR14055037
MN_SI_170622_S6_G23	chr12	3.574331021	4.300058705	0.302249816	0.299869465	0.000778825	0.008592799	PRJNA602546	SRR14055037
MN_SI_170622_S6_G23	chr14	3.395966297	4.300058705	0.284720703	0.297255478	0.000969023	0.011444148	PRJNA602546	SRR14055037
MN_SI_170622_S6_G23	chr16	2.670231594	4.300058705	0.268598892	0.265264087	0.001095254	0.01537147	PRJNA602546	SRR14055037
MN_SI_170622_S6_G23	chr18	3.180871095	4.300058705	0.290498706	0.298563654	0.000606655	0.006993257	PRJNA602546	SRR14055037
MN_SI_170622_S6_G23	chr20	2.960423445	4.300058705	0.243319521	0.284981521	0.007615634	0.109144825	PRJNA602546	SRR14055037
MN_SI_170622_S6_G23	chr6	3.652117654	4.300058705	0.300205896	0.300170025	0.000466314	0.005174782	PRJNA602546	SRR14055037
MN_SI_170622_S7_E3	chr1	4.476267848	5.892378029	0.325642622	0.326764454	0.001582237	0.01486943	PRJNA602546	SRR14055036
MN_SI_170622_S7_E3	chr10	2.108784201	5.892378029	0.173149467	0.165941722	0.001241387	0.043185134	PRJNA602546	SRR14055036
MN_SI_170622_S7_E3	chr11	4.974280955	5.892378029	0.336669525	0.34797962	0.002461787	0.021007496	PRJNA602546	SRR14055036
MN_SI_170622_S7_E3	chr13	4.677081384	5.892378029	0.350519745	0.329249776	0.00075269	0.006515571	PRJNA602546	SRR14055036
MN_SI_170622_S7_E3	chr18	4.388381282	5.892378029	0.338709965	0.326898028	0.001266839	0.01143785	PRJNA602546	SRR14055036
MN_SI_170622_S7_E3	chr2	4.783011826	5.892378029	0.338843219	0.339668228	0.001172692	0.010188955	PRJNA602546	SRR14055036
MN_SI_170622_S7_E3	chr20	3.816361547	5.892378029	0.290110875	0.321066189	0.00667488	0.071477497	PRJNA602546	SRR14055036
MN_SI_170622_S7_E3	chr21	4.39257904	5.892378029	0.297220171	0.332270194	0.001040757	0.010505853	PRJNA602546	SRR14055036
MN_SI_170622_S7_E3	chr22	3.036375565	5.892378029	0.251939152	0.267490022	0.001732058	0.025678508	PRJNA602546	SRR14055036
MN_SI_170622_S7_E3	chr4	5.081375425	5.892378029	0.338375893	0.357577958	0.001008512	0.008328755	PRJNA602546	SRR14055036
MN_SI_170622_S7_E3	chr5	4.916976555	5.892378029	0.351234647	0.337057531	0.000958729	0.008094879	PRJNA602546	SRR14055036
MN_SI_170622_S8_F20	chr10	2.008500309	6.220111161	0.165556796	0.161803765	0.00125101	0.046694767	PRJNA602546	SRR14055035
MN_SI_170622_S8_F20	chr11	4.450678248	6.220111161	0.34185542	0.331322201	0.002149019	0.018968844	PRJNA602546	SRR14055035
MN_SI_170622_S8_F20	chr12	4.42052775	6.220111161	0.344799974	0.332667859	0.00103112	0.008986527	PRJNA602546	SRR14055035
MN_SI_170622_S8_F20	chr14	4.149950242	6.220111161	0.335094245	0.318902191	0.001172205	0.010962578	PRJNA602546	SRR14055035
MN_SI_170622_S8_F20	chr16	2.543651396	6.220111161	0.259035849	0.264234221	0.001618361	0.023641968	PRJNA602546	SRR14055035
MN_SI_170622_S8_F20	chr17	3.098984639	6.220111161	0.288306911	0.282403433	0.002049575	0.02517053	PRJNA602546	SRR14055035
MN_SI_170622_S9_G17	chr1	2.621963458	3.286859027	0.260693072	0.247898996	0.000635489	0.009827176	PRJNA602546	SRR14055034
MN_SI_170622_S9_G17	chr10	5.040534869	3.286859027	0.377227761	0.371896532	0.001712922	0.012209273	PRJNA602546	SRR14055034
MN_SI_170622_S9_G17	chr16	2.211038633	3.286859027	0.236002812	0.240351135	0.001242378	0.021900512	PRJNA602546	SRR14055034
MN_SI_170622_S9_G17	chr2	2.675784642	3.286859027	0.265004862	0.26228233	0.000789652	0.011360601	PRJNA602546	SRR14055034
MN_SI_170622_S9_G17	chr20	2.206704544	3.286859027	0.255101355	0.219666256	0.0041662	0.073932934	PRJNA602546	SRR14055034
MN_SI_170622_S9_G17	chr21	3.314509471	3.286859027	0.275028537	0.239139193	0.000537165	0.008127522	PRJNA602546	SRR14055034
MN_SI_170622_S9_G17	chr3	2.907597764	3.286859027	0.269341813	0.274653066	0.000803497	0.010860624	PRJNA602546	SRR14055034
MN_SI_170622_S9_G17	chr4	2.894894965	3.286859027	0.276601181	0.263114016	0.000618554	0.008493922	PRJNA602546	SRR14055034
MN_SI_170622_S9_G17	chr5	2.891098428	3.286859027	0.270610794	0.273728551	0.000369903	0.004993544	PRJNA602546	SRR14055034
MN_SI_170622_S9_G17	chr7	2.566092231	3.286859027	0.253670793	0.25833702	0.000726229	0.01108103	PRJNA602546	SRR14055034
MN_SI_170622_S9_G17	chrX	3.789773745	3.286859027	0.312861943	0.28765997	0.001840995	0.020419962	PRJNA602546	SRR14055034
MN_SI_170627_S2_C22	chr14	1.736575333	3.625686673	0.204526273	0.207073865	0.000328217	0.007749442	PRJNA602546	SRR14055033
MN_SI_170627_S3_D17	chr6	8.162229376	14.88985343	0.434016543	0.445681572	0.002123523	0.01097614	PRJNA602546	SRR10947919
MN_SI_170724_P1_F12	chr1	3.30283384	6.608484988	0.33777527	0.335298161	0.001484969	0.013111501	PRJNA602546	SRR10947866
MN_SI_170724_P2_H12	chr2	3.175507904	6.134390478	0.328318454	0.326037892	0.000730723	0.006826278	PRJNA602546	SRR14055032
MN_SI_170724_P2_H9	chr2	3.996156131	7.508743315	0.323633578	0.323439111	0.000689472	0.006586742	PRJNA602546	SRR14055031
MN_SI_170724_P3_C14	chr1	3.491905209	6.391001392	0.327484242	0.327659326	0.001082925	0.010092188	PRJNA602546	SRR10947863
TX_SI_161205_S3_G1	chr11	5.704375467	14.28783	0.361317661	0.370932755	0.002663573	0.019870339	PRJNA698413	SRR13963739
TX_SI_161205_S3_G1	chr14	5.492151529	14.28783	0.357178581	0.376902879	0.001922416	0.014269829	PRJNA698413	SRR13963739
TX_SI_161205_S3_G1	chr6	11.78899198	14.28783	0.448486631	0.434712428	0.001269809	0.006511504	PRJNA698413	SRR13963739
TX_SI_161205_S3_G1	chr7	10.62794513	14.28783	0.442974365	0.423791915	0.002103559	0.011199808	PRJNA698413	SRR13963739
TX_SI_161205_S3_G1	chr9	5.508991601	14.28783	0.370786272	0.359132149	0.009149031	0.068688882	PRJNA698413	SRR13963739
TX_SI_161205_S4_H7	chr11	8.72961005	13.85642622	0.439388589	0.454351006	0.003854109	0.019300207	PRJNA698413	SRR13965194
TX_SI_161205_S4_H7	chr12	8.765821889	13.85642622	0.461437206	0.44794489	0.002895912	0.014007238	PRJNA698413	SRR13965194
TX_SI_161205_S4_H7	chr22	6.177795597	13.85642622	0.420061752	0.359853905	0.002146246	0.014113808	PRJNA698413	SRR13965194
TX_SI_161205_S4_H7	chr5	13.35396822	13.85642622	0.460733617	0.474110533	0.001517359	0.006944963	PRJNA698413	SRR13965194
TX_SI_161205_S4_H7	chr6	9.080571861	13.85642622	0.448049013	0.459929264	0.002561141	0.012426321	PRJNA698413	SRR13965194
TX_SI_161205_S4_H7	chr7	8.105293996	13.85642622	0.453258429	0.433925724	0.003422456	0.017392834	PRJNA698413	SRR13965194
TX_SI_161205_S4_H7	chr9	8.52411501	13.85642622	0.457876336	0.436038469	0.008506421	0.042580875	PRJNA698413	SRR13965194
TX_SI_161205_S4_H7	chrX	11.03504268	13.85642622	0.423857868	0.446164295	0.003002788	0.015868069	PRJNA698413	SRR13965194
