# Supplementary material for: Determination of complete chromosomal haplotypes by bulk DNA sequencing
Source: Genome Biol. 2021 May 6;22:139. doi: 10.1186/s13059-021-02330-1 (PMC8101039; doi:10.1186/s13059-021-02330-1)
Supplement: Supplementary file 7 — Additional file 7 Please refer to Whole-chromosome haplotype inference by HapCUT2 for a detailed explanation. [file 13059_2021_2330_MOESM7_ESM.xlsx]

## Sheet: HapCut2_benchmark
Additional Data Table V. Benchmark of the HapCUT2 haplotype solution.
	NA12878 (linked reads + HiC)						RPE-1 (linked reads + HiC)						RPE-1 (15x PacBio + HiC)
	All variants as input			Only high-quality variants			All variants as input			Only high-quality variants			Only high-quality variants
	Total phased	Comparable	Error rate	Total phased	Comparable	Error rate	Total phased	Comparable	Error rate	Total phased	Comparable	Error rate	Total phased	Comparable	Error rate
chr1	183817	145239	0.0385709	157771	142835	0.00427066	186255	178623	0.0903411	162625	160085	0.0105756	157264	154930	0.484806
chr2	198857	147375	0.00479729	172030	144646	0.000366412	193697	186955	0.0446311	175825	173393	0.0140144	170320	168128	0.0168859
chr3	168260	136034	0.0185101	142055	130850	0.000802446	159699	149488	0.060734	144845	138278	0.0106308	140499	134236	0.0166349
chr4	172675	115573	0.00436088	151189	113955	0.000333465	166527	160203	0.0277148	154500	151226	0.018436	149340	146305	0.0138683
chr5	158500	120805	0.00898969	140049	118641	0.000236006	148601	144980	0.0501862	135894	134640	0.00390671	131790	130616	0.0144852
chr6	168577	132758	0.0210232	149058	130559	0.0135877	154250	151575	0.0300643	142903	142390	0.00164337	138984	138508	0.0114145
chr7	141139	108254	0.0494855	121697	106387	0.00219012	143183	138457	0.0755541	127772	126095	0.0135929	123715	122210	0.0251452
chr8	130863	94980	0.00592756	115580	93101	0.00094521	124921	119573	0.0482049	114337	111683	0.0108521	111092	108636	0.012749
chr9	113675	84180	0.453718	94395	83067	0.000349116	113135	108796	0.385345	96948	95633	0.0154026	94021	92816	0.0315463
chr10	127731	97312	0.0138832	108971	95388	0.00712878	116326	110031	0.0296462	104947	102336	0.0140224	102570	100136	0.0121734
chr11	119578	94212	0.00261113	101229	90761	0.000385628	113577	110617	0.103944	101821	100887	0.00620496	98732	97867	0.0148262
chr12	115365	85648	0.120073	100029	84024	0.000428449	110715	105319	0.0605589	98576	95902	0.00978082	95588	93066	0.0135065
chr13	86782	71282	0.000533094	77220	70578	0.000297543	84486	82268	0.030352	79083	78103	0.0064018	77215	76296	0.0130675
chr14	78484	63702	0.00174249	69013	62762	0.000860393	75246	71153	0.0374264	66873	65040	0.00487392	64703	62993	0.019272
chr15	69270	51940	0.0268964	58020	51027	0.000293962	69487	61066	0.177415	61662	55435	0.0197889	59670	53731	0.0317135
chr16	76700	36684	0.00845055	66460	35996	0.00577842	77739	69732	0.1044	66914	61893	0.0104212	64780	60061	0.0217279
chr17	65216	45647	0.045348	53966	44349	0.0138447	74943	59852	0.266791	62889	51678	0.0245172	60669	49975	0.0425413
chr18	70137	44042	0.00856001	61195	43255	0.000485493	62771	61195	0.0367841	58071	57584	0.0156467	56322	55866	0.0148033
chr19	60773	39105	0.0907301	39982	32527	0.000491899	49642	21073	0.48612	40241	18067	0.00675264	38658	17455	0.0265254
chr20	64360	42689	0.0267048	48228	41866	0.00188697	53140	48822	0.0765229	46456	43992	0.0233224	44984	42655	0.0263041
chr21	42274	26859	0.000632935	30529	26627	0.000187779	34255	29726	0.0304784	31520	28081	0.00242157	30584	27290	0.0110663
chr22	41605	24187	0.0106255	30221	23872	0.00925771	32492	29321	0.0606732	27980	26081	0.00475442	26962	25142	0.0287567
chrX	79401	51400	0.0746693	62613	48120	0.000519534	66445	64257	0.381562	53657	53111	0.00698537	51064	50587	0.0438848
Total	2534044	1859907	0.0438936	2151500	1815193	0.00274792	2411532	2263082	0.0935874	2156339	2071613	0.0110914	2089526	2009505	0.0547403
